# Supplementary material for: Detection of postural control in early Parkinson’s disease: Clinical testing vs. modulation of center of pressure
Source: PLoS One. 2021 Jan 12;16(1):e0245353. doi: 10.1371/journal.pone.0245353 (PMC7802937; doi:10.1371/journal.pone.0245353)
Supplement: S1 Data — (XLSX) [file pone.0245353.s001.xlsx]

## Sheet: Data
Subject	Group	Vision	raCOP	rmsCOP	vCOP	raCOPml	rmsCOPml	vCOPml	Entropy AP	Entropy ML	BBS	TUG	FRT	Tinneti	Frequency	Peak power AP	Peak power ML	Frequency	Peak power AP	Peak power ML		Subject	Group	Vision	raCOP	rmsCOP	vCOP	raCOPml	rmsCOPml	vCOPml	Entropy AP	Entropy ML	Frequency	Peak power AP	Peak power ML	Frequency	Peak power AP	Peak power ML
HC 1	HC	EO	1.57123	0.2969	0.820967	1.25143	0.2426	0.558067	0.1229	0.286967	55	5.1	29	27	0-0.5 Hz	3.56999	7.685	0.5-1.0 Hz	8.81232	6.3906		HC 1	HC	EC	1.9537	0.3827	0.871867	1.08957	0.207633	0.4979	0.118433	0.1385	0-0.5 Hz	7.37923	4.2519	0.5-1.0 Hz	8.37955	6.52235
HC 2	HC	EO	1.94587	0.3254	0.854967	1.09423	0.229633	0.3026	0.316	0.1234	55	6.75	26	28	0-0.5 Hz	0.411745	2.18761	0.5-1.0 Hz	1.15453	1.64503		HC 2	HC	EC	1.87633	0.3171	0.810567	1.13177	0.2486	0.3086	0.204933	0.0690333	0-0.5 Hz	12.0658	7.48701	0.5-1.0 Hz	9.65659	12.756
HC 3	HC	EO	2.57883	0.485	0.968333	2.04413	0.3805	1.1593	0.2965	0.286967	55	5.18	29	27	0-0.5 Hz	4.09909	1.79983	0.5-1.0 Hz	2.40504	7.10123		HC 3	HC	EC	3.80577	0.6648	1.93687	2.77733	0.4908	1.86697	0.1092	0.094	0-0.5 Hz	1.32876	2.75784	0.5-1.0 Hz	1.71924	5.92139
HC 4	HC	EO	2.2386	0.49	1.04013	1.95227	0.415833	0.713967	0.316	0.1021	54	12.25	28	27	0-0.5 Hz	3.56999	7.685	0.5-1.0 Hz	8.81232	6.3906		HC 4	HC	EC	3.32773	0.5857	1.81763	1.98717	0.361933	0.815967	0.1513	0.108833	0-0.5 Hz	5.69199	4.26321	0.5-1.0 Hz	9.338	6.55955
HC 5	HC	EO	1.61587	0.325367	0.9666	1.83493	0.367933	0.730867	0.1513	0.0666	50	9.11	21	27	0-0.5 Hz	4.58467	2.5356	0.5-1.0 Hz	4.58934	3.64879		HC 5	HC	EC	2.3427	0.460533	1.2408	1.9073	0.3831	0.929667	0.0781333	0.139267	0-0.5 Hz	6.01738	7.93097	0.5-1.0 Hz	13.3884	12.4527
HC 6	HC	EO	1.76723	0.331233	0.8674	2.2852	0.3721	0.8991	0.110967	0.119	53	7.23	20	28	0-0.5 Hz	2.83954	5.08125	0.5-1.0 Hz	4.0973	9.76923		HC 6	HC	EC	1.9366	0.363833	1.03087	1.53153	0.2606	0.6644	0.3287	0.106267	0-0.5 Hz	4.61487	34.1077	0.5-1.0 Hz	9.76245	41.5585
HC 7	HC	EO	1.71583	0.353967	0.4644	0.7658	0.165867	0.244567	0.104933	0.1031	55	5.97	32	28	0-0.5 Hz	5.96793	3.13988	0.5-1.0 Hz	5.68204	2.49158		HC 7	HC	EC	2.05377	0.376467	0.568067	1.04067	0.199333	0.2706	0.340133	0.145767	0-0.5 Hz	14.4207	7.95947	0.5-1.0 Hz	28.2538	6.55955
HC 8	HC	EO	2.99913	0.6713	1.14533	2.4241	0.467133	0.958867	0.1105	0.0900667	55	5.24	26	28	0-0.5 Hz	9.11218	4.53337	0.5-1.0 Hz	11.8188	8.60637		HC 8	HC	EC	3.99713	0.773533	1.66237	2.89843	0.5689	1.08537	0.0956	0.105733	0-0.5 Hz	6.01738	7.93097	0.5-1.0 Hz	13.3884	12.4527
HC 9	HC	EO	7.6173	1.55347	2.15167	3.3947	0.5422	1.11007	0.127733	0.0577333	54	6.45	37	28	0-0.5 Hz	2.83954	5.08125	0.5-1.0 Hz	4.0973	9.76923		HC 9	HC	EC	3.77773	0.772367	1.13237	1.61867	0.325433	0.533167	0.134367	0.365533	0-0.5 Hz	8.20257	3.67804	0.5-1.0 Hz	8.04663	8.01815
HC 10	HC	EO	2.71027	0.635067	0.485733	1.33653	0.316833	0.333167	0.1161	0.414633	53	5.91	25	26	0-0.5 Hz	2.72568	3.12044	0.5-1.0 Hz	1.83103	1.32337		HC 10	HC	EC	3.06897	0.742767	0.5553	1.4704	0.347867	0.3512	0.114867	0.1631	0-0.5 Hz	4.38037	4.04799	0.5-1.0 Hz	7.51517	2.0432
HC 11	HC	EO	2.7744	0.5765	0.822033	1.32063	0.240133	0.3652	0.0849667	0.1497	51	6.2	31	28	0-0.5 Hz	7.05537	3.70274	0.5-1.0 Hz	6.30068	2.67485		HC 11	HC	EC	3.12613	0.7162	1.11673	1.4494	0.299633	0.421	0.125733	0.146133	0-0.5 Hz	6.90877	7.24331	0.5-1.0 Hz	22.8703	12.7726
HC 12	HC	EO	3.09797	0.529933	1.023	1.90757	0.333467	0.5734	0.0948	0.116067	56	7.07	30	28	0-0.5 Hz	4.04671	5.62502	0.5-1.0 Hz	4.06643	2.0505		HC 12	HC	EC	2.24237	0.435033	1.11237	1.6683	0.351833	0.492133	0.113967	0.1434	0-0.5 Hz	6.20019	5.59376	0.5-1.0 Hz	5.52454	5.60684
HC 13	HC	EO	2.0479	0.402733	0.5852	1.99147	0.357467	0.648433	0.1229	0.0882	55	9.05	24	27	0-0.5 Hz	2.72568	3.12044	0.5-1.0 Hz	1.83103	1.32337		HC 13	HC	EC	2.6746	0.480767	0.8296	2.0869	0.397	0.9536	0.120767	0.125133	0-0.5 Hz	2.67565	7.48701	0.5-1.0 Hz	2.10682	12.756
HC 14	HC	EO	1.90857	0.318933	1.10167	0.776267	0.1379	0.441767	0.1161	0.128167	55	7.95	30	28	0-0.5 Hz	4.09909	1.79983	0.5-1.0 Hz	2.40504	7.10123		HC 14	HC	EC	2.11743	0.434333	1.44623	1.0539	0.210933	0.5458	0.110433	0.107433	0-0.5 Hz	1.32876	2.75784	0.5-1.0 Hz	1.71924	5.92139
HC 15	HC	EO	1.97067	0.3886	0.7715	1.23603	0.251133	0.495	0.129967	0.143767	49	7.8	15	26	0-0.5 Hz	10.0503	5.28457	0.5-1.0 Hz	10.8847	8.77309		HC 15	HC	EC	2.6803	0.57695	1.13095	2.23565	0.4913	0.71815	0.1316	0.1093	0-0.5 Hz	5.77709	4.99348	0.5-1.0 Hz	5.52454	6.52235
PD-II 1	PD-II	EO	2.04127	0.4261	0.8399	1.74733	0.362533	0.4997	0.0790333	0.0565667	53	9.54	27	28	0-0.5 Hz	5.42663	5.6657	0.5-1.0 Hz	7.16224	4.02749		PD-II 1	PD-II	EC	2.4439	0.4623	1.22053	1.85443	0.356933	0.642833	0.103267	0.0706667	0-0.5 Hz	8.2834	7.74253	0.5-1.0 Hz	14.5494	5.52594
PD-II 2	PD-II	EO	3.77917	0.657967	1.03077	2.70643	0.5377	0.537667	0.0515	0.0331	52	9.11	36	28	0-0.5 Hz	15.1288	9.06967	0.5-1.0 Hz	10.0564	6.58251		PD-II 2	PD-II	EC	3.28347	0.532467	1.2327	2.47213	0.3969	0.638567	0.0838333	0.0599667	0-0.5 Hz	16.8014	12.5125	0.5-1.0 Hz	18.2655	4.5529
PD-II 3	PD-II	EO	1.59557	0.331867	0.561333	2.4254	0.479067	0.550533	0.0586667	0.0418333	56	6.43	31	28	0-0.5 Hz	7.98136	9.1714	0.5-1.0 Hz	1.97727	0.798156		PD-II 3	PD-II	EC	1.83157	0.385233	0.824233	1.7277	0.2793	0.635833	0.0834667	0.082	0-0.5 Hz	53.7102	64.8707	0.5-1.0 Hz	6.13028	3.07672
PD-II 4	PD-II	EO	2.42833	0.551567	0.553167	1.06063	0.164533	0.4094	0.0335333	0.0928333	55	6.16	27	28	0-0.5 Hz	14.6961	2.81918	0.5-1.0 Hz	5.98614	6.10713		PD-II 4	PD-II	EC	2.93157	0.5951	0.862667	1.1866	0.1931	0.517	0.0476667	0.114067	0-0.5 Hz	12.9477	6.79821	0.5-1.0 Hz	10.4336	7.13174
PD-II 5	PD-II	EO	1.78777	0.3163	0.8361	0.751733	0.1264	0.6704	0.102733	0.2421	56	6.14	35	28	0-0.5 Hz	23.3937	22.3109	0.5-1.0 Hz	3.8953	2.81031		PD-II 5	PD-II	EC	2.00013	0.382567	1.14147	0.981433	0.178533	0.7099	0.121733	0.175067	0-0.5 Hz	62.1108	61.0655	0.5-1.0 Hz	5.26251	2.33031
PD-II 6	PD-II	EO	3.29347	0.774733	0.6507	1.71697	0.4249	0.465133	0.0268333	0.0389667	56	9.17	33	21	0-0.5 Hz	5.42663	11.4118	0.5-1.0 Hz	7.16224	5.68095		PD-II 6	PD-II	EC	3.47323	0.8583	0.7576	1.07803	0.2357	0.437267	0.0327	0.0790333	0-0.5 Hz	6.42206	6.53718	0.5-1.0 Hz	5.06028	3.43535
PD-II 7	PD-II	EO	1.8915	0.416033	0.644833	0.5913	0.113833	0.4577	0.0621333	0.0875667	55	6.95	31	28	0-0.5 Hz	6.8508	16.5666	0.5-1.0 Hz	10.2222	3.90752		PD-II 7	PD-II	EC	2.0992	0.421567	0.788767	1.16427	0.2366	0.537033	0.0856	0.104667	0-0.5 Hz	20.6778	9.40756	0.5-1.0 Hz	4.18394	1.06019
PD-II 8	PD-II	EO	2.53007	0.609067	0.5288	1.10033	0.267667	0.252	0.0828333	0.0536667	56	8.04	32	28	0-0.5 Hz	48.9186	59.5469	0.5-1.0 Hz	40.8512	13.2725		PD-II 8	PD-II	EC	2.11977	0.4033	0.6733	0.6893	0.151633	0.2461	0.1027	0.0494	0-0.5 Hz	81.1542	103.721	0.5-1.0 Hz	26.0354	8.23087
PD-II 9	PD-II	EO	1.82693	0.375333	0.837833	0.964733	0.209	0.5219	0.0578333	0.0713333	56	9.02	32	28	0-0.5 Hz	3.60496	12.073	0.5-1.0 Hz	2.19088	1.13892		PD-II 9	PD-II	EC	2.56027	0.548667	1.089	1.32593	0.297367	0.5931	0.0528333	0.0834	0-0.5 Hz	5.76764	8.56144	0.5-1.0 Hz	2.85777	1.19887
PD-II 10	PD-II	EO	2.0984	0.423767	0.7341	2.39363	0.4422	0.818133	0.0748333	0.0679667	55	6.69	31	20	0-0.5 Hz	4.20716	8.48615	0.5-1.0 Hz	2.94115	10.0055		PD-II 10	PD-II	EC	2.58607	0.4645	1.0903	2.36703	0.4933	1.0959	0.104833	0.0848556	0-0.5 Hz	10.2677	21.3871	0.5-1.0 Hz	5.69013	15.887
PD-II 11	PD-II	EO	2.15207	0.450133	0.5178	0.946833	0.214	0.355067	0.0505667	0.0642667	44	9.57	27	18	0-0.5 Hz	16.8311	9.03598	0.5-1.0 Hz	5.93625	1.98877		PD-II 11	PD-II	EC	5.30427	1.10127	1.1728	2.9595	0.647033	0.593767	0.038	0.0419667	0-0.5 Hz	53.7102	64.8707	0.5-1.0 Hz	8.2852	6.82268
PD-II 12	PD-II	EO	2.61133	0.5718	0.596333	1.2178	0.2389	0.342333	0.0411667	0.0826333	56	5.54	33	28	0-0.5 Hz	2.91119	4.54427	0.5-1.0 Hz	1.03799	0.909495		PD-II 12	PD-II	EC	3.5011	0.600633	1.26643	0.881833	0.162933	0.372	0.0923	0.115167	0-0.5 Hz	16.8014	19.0307	0.5-1.0 Hz	33.8108	6.10148
PD-II 13	PD-II	EO	1.60803	0.3403	0.5577	1.482	0.307267	0.390433	0.0581667	0.0463333	56	8.96	16	26	0-0.5 Hz	3.85485	4.60885	0.5-1.0 Hz	1.59394	2.68596		PD-II 13	PD-II	EC	3.94727	0.804633	1.01917	2.4528	0.5419	0.6326	0.0427333	0.0421	0-0.5 Hz	3.76554	13.5117	0.5-1.0 Hz	5.50971	8.25018
PD-II 14	PD-II	EO	3.94727	0.804633	1.01917	2.4528	0.5419	0.6326	0.0981333	0.1112	55	7.635	22	28	0-0.5 Hz	4.68109	11.1847	0.5-1.0 Hz	5.54318	5.92357		PD-II 14	PD-II	EC	3.76117	0.666467	1.99153	2.35977	0.4038	1.2102	0.1161	0.1199	0-0.5 Hz	4.65595	12.5125	0.5-1.0 Hz	6.13028	6.2704
PD-II 15	PD-II	EO	2.15707	0.450967	0.723067	1.3898	0.303533	0.598667	0.0916333	0.0997	36	13.82	19	17	0-0.5 Hz	20.3319	13.3842	0.5-1.0 Hz	30.2647	7.92924		PD-II 15	PD-II	EC	2.57013	0.468267	0.6993	1.86963	0.402333	0.892167	0.0779	0.0961333	0-0.5 Hz	10.2677	11.9777	0.5-1.0 Hz	5.69013	15.887
PD-III 1	PD-III	EO	4.19323	0.8203	1.80803	4.43493	0.821967	1.37717	0.0817667	0.0593667	49	7.39	15	26	0-0.5 Hz	45.3171	99.2335	0.5-1.0 Hz	21.5604	54.5093		PD-III 1	PD-III	EC	5.7876	1.0177	3.32957	4.64117	0.860067	1.77243	0.1472	0.0821667	0-0.5 Hz	13.5112	6.79821	0.5-1.0 Hz	10.4336	10.8019
PD-III 2	PD-III	EO	1.99303	0.367767	0.814167	1.22873	0.259367	0.3805	0.0505667	0.0312333	47	16.64	10	18	0-0.5 Hz	2.75192	6.17814	0.5-1.0 Hz	4.76736	4.97592		PD-III 2	PD-III	EC	1.8702	0.378733	1.00103	1.28917	0.296567	0.402267	0.038	0.0612333	0-0.5 Hz	45.0009	66.0795	0.5-1.0 Hz	48.8358	89.8417
PD-III 3	PD-III	EO	4.2855	0.990433	1.13813	2.79137	0.685767	1.21517	0.0411667	0.0522333	47	13.14	11	22	0-0.5 Hz	12.6617	25.9873	0.5-1.0 Hz	12.7307	11.3128		PD-III 3	PD-III	EC	6.33413	1.61437	1.55297	4.32177	0.875433	1.4846	0.0923	0.0564	0-0.5 Hz	29.4887	17.7783	0.5-1.0 Hz	23.0423	15.4412
PD-III 4	PD-III	EO	3.58447	0.7408	1.1162	2.3983	0.518333	0.7745	0.0577667	0.0731667	35	20.79	5	8	0-0.5 Hz	6.8508	16.5666	0.5-1.0 Hz	10.2222	3.90752		PD-III 4	PD-III	EC	3.70873	0.7109	1.18227	3.72283	0.717933	1.14003	0.05	0.0673	0-0.5 Hz	11.0097	22.7591	0.5-1.0 Hz	56.1026	58.531
PD-III 5	PD-III	EO	2.88063	0.572233	1.14683	3.9523	0.865833	1.6245	0.0695	0.0723667	33	21	17	22	0-0.5 Hz	22.7039	12.2594	0.5-1.0 Hz	7.5137	0.934734		PD-III 5	PD-III	EC	3.47503	0.6654	1.90733	3.9947	0.816667	2.2002	0.0779333	0.0874	0-0.5 Hz	14.8244	16.5118	0.5-1.0 Hz	22.6936	2.60504
PD-III 6	PD-III	EO	3.04803	0.5904	0.8679	1.25663	0.254867	0.5968	0.0721333	0.0804	44	9.67	26	12	0-0.5 Hz	5.53823	12.073	0.5-1.0 Hz	3.20832	1.35043		PD-III 6	PD-III	EC	2.36433	0.4663	0.951333	1.6248	0.3023	0.664633	0.0995	0.109267	0-0.5 Hz	5.02867	8.56144	0.5-1.0 Hz	4.52827	8.16804
PD-III 7	PD-III	EO	4.13077	0.750467	1.5117	6.4642	1.30347	1.76227	0.0676	0.0984333	39	14.99	17	7	0-0.5 Hz	1.72366	2.95072	0.5-1.0 Hz	7.60257	2.15142		PD-III 7	PD-III	EC	5.13877	0.9792	2.2152	3.43153	0.6446	1.3167	0.103533	0.0830333	0-0.5 Hz	6.07325	5.90431	0.5-1.0 Hz	7.98693	2.92279
PD-III 8	PD-III	EO	2.58347	0.5855	0.858567	0.9408	0.2085	0.468467	0.105033	0.0898667	56	6.42	24	22	0-0.5 Hz	44.9343	75.6173	0.5-1.0 Hz	58.812	49.557		PD-III 8	PD-III	EC	2.46867	0.5526	1.1108	0.756567	0.150867	0.501967	0.188533	0.1236	0-0.5 Hz	22.0898	33.7838	0.5-1.0 Hz	15.2708	15.9692
PD-III 9	PD-III	EO	2.04383	0.454367	0.722433	1.19647	0.3241	0.416733	0.0664	0.1456	50	7.065	28	22	0-0.5 Hz	53.3304	12.6253	0.5-1.0 Hz	43.553	1.69215		PD-III 9	PD-III	EC	2.20433	0.4179	0.823267	1.1017	0.271667	0.459167	0.124667	0.166267	0-0.5 Hz	7.7207	5.55539	0.5-1.0 Hz	11.0292	2.96494
PD-III 10	PD-III	EO	3.12247	0.6713	0.951367	2.25697	0.528333	0.6565	0.0744667	0.0452333	49	6.39	22	12	0-0.5 Hz	12.6617	25.9873	0.5-1.0 Hz	12.7307	11.3128		PD-III 10	PD-III	EC	2.94567	0.540933	1.76473	2.21023	0.372733	0.9393	0.0970667	0.0925667	0-0.5 Hz	29.4887	17.7783	0.5-1.0 Hz	23.0423	15.4412
PD-III 11	PD-III	EO	3.97427	0.806433	1.399	3.45677	0.637733	1.46987	0.131733	0.0626333	45	12.56	22	22	0-0.5 Hz	21.3397	49.1381	0.5-1.0 Hz	19.6024	16.0648		PD-III 11	PD-III	EC	5.08383	0.8765	2.1448	4.84933	0.876567	2.60287	0.0692	0.0917	0-0.5 Hz	5.06265	1.17935	0.5-1.0 Hz	10.7391	2.55842
PD-III 12	PD-III	EO	2.62233	0.605333	0.761333	1.10007	0.221467	0.508	0.0589667	0.0688	53	6.365	30	28	0-0.5 Hz	12.8739	25.3702	0.5-1.0 Hz	48.0174	49.7147		PD-III 12	PD-III	EC	3.20657	0.5668	1.15473	1.31423	0.301033	0.6381	0.0669	0.0926333	0-0.5 Hz	36.0002	17.9283	0.5-1.0 Hz	6.11064	3.64141
PD-III 13	PD-III	EO	1.3711	0.2895	0.511167	0.7939	0.160467	0.7518	0.0532667	0.165667	49	12.43	20	19	0-0.5 Hz	44.1047	18.8778	0.5-1.0 Hz	29.337	14.4168		PD-III 13	PD-III	EC	1.88497	0.403133	0.642433	1.15997	0.235	0.747033	0.0866667	0.1357	0-0.5 Hz	23.0858	17.7451	0.5-1.0 Hz	13.9794	1.2381
PD-III 14	PD-III	EO	4.50747	0.885433	1.1918	1.44463	0.323167	0.4466	0.0703	0.0717667	51	8.48	24	23	0-0.5 Hz	17.5493	9.11737	0.5-1.0 Hz	12.2773	4.86059		PD-III 14	PD-III	EC	4.8587	1.00633	1.79513	2.48837	0.496	0.797367	0.0823333	0.0710333	0-0.5 Hz	3.17812	10.1443	0.5-1.0 Hz	3.27889	7.774
PD-III 15	PD-III	EO	3.95883	0.6797	3.3532	2.87513	0.535933	1.72817	0.223533	0.1432	42	13.53	24	13	0-0.5 Hz	35.8609	15.1016	0.5-1.0 Hz	51.0697	24.9697		PD-III 15	PD-III	EC	3.73857	0.688367	3.88337	3.23083	0.5549	2.01987	0.262767	0.1536	0-0.5 Hz	5.06265	1.17935	0.5-1.0 Hz	10.7391	2.55842
